# Supplementary material for: Structure of engineered hepatitis C virus E1E2 ectodomain in complex with neutralizing antibodies
Source: Nat Commun. 2023 Jul 5;14:3980. doi: 10.1038/s41467-023-39659-z (PMC10322937; doi:10.1038/s41467-023-39659-z)
Supplement: Supplementary file 4 — Source Data [file 41467_2023_39659_MOESM4_ESM.xlsx]

## Sheet: Figure 4e
								Buried Surface Area (Å2)
			E1 Residue #	1b09 AA	Seq. Entropy	Seq. Entropy_scaled	% Seq. Conservation	E2	Weighted Scaled Entropy	Weighted Scaled Conservation
			201	Y	0.0331584	1.39321	99.4652	127.98	178.303	12729.6
			192	Y	1.67359	70.3188	10.6952	96.96	6818.11	1037.01
			203	V	1.24873	52.4677	34.7594	83.01	4355.35	2885.37
			309	Y	0.0331584	1.39321	99.4652	79.38	110.593	7895.55	Weighted Mean Seq Cons	67.8164
			202	H	1.1911	50.0464	66.8449	46.48	2326.16	3106.95
			312	H	0.447819	18.8159	89.8396	39.47	742.664	3545.97	Weighted Mean Entropy	29.8784
			310	P	1.48313	62.3164	39.5722	37.96	2365.53	1502.16
			205	N	0.0331584	1.39321	99.4652	37.62	52.4126	3741.88
			199	G	0.879321	36.9463	80.2139	32.06	1184.5	2571.66
			225	G	0	0	100	31	0	3100
			194	V	1.05654	44.3923	33.6898	30.95	1373.94	1042.7
			308	I	0.437826	18.3961	90.3743	29.32	539.372	2649.78
			200	L	1.45068	60.9527	24.0642	28.92	1762.75	695.936
			307	S	0.0331584	1.39321	99.4652	12.9	17.9724	1283.1
			305	N	0.0331584	1.39321	99.4652	6.03	8.40105	599.775
			244	P	0.183773	7.72155	96.7914	5.68	43.8584	549.775
			226	C	0.102967	4.32633	97.861	5.34	23.1026	522.578
			195	R	1.26762	53.2615	59.3583	2.91	154.991	172.733
			196	N	0.0589144	2.4754	98.9305	2.89	7.1539	285.909
			311	G	0	0	100	1.64	0	164
							Total Surface Area (Å2)	738.5
								Buried Surface Area (Å2)
			E2 Residue #	1b09 AA	Seq. Entropy	Seq. Entropy_scaled	% Seq. Conservation	E1	Weighted Scaled Entropy	Weighted Scaled Conservation
			697	V	0	0	100	28.09	0	2809
			698	D	0	0	100	24.01	0	2401
			695	N	0.0331584	1.39321	99.4652	48.53	1.60918	4827.05
			649	G	0.0331584	1.39321	99.4652	14.38	0.476818	1430.31	Weighted Mean Seq Cons	87.4687
			652	C	0.0331584	1.39321	99.4652	2.51	0.0832276	249.658
			676	P	0.0331584	1.39321	99.4652	2.51	0.0832276	249.658	Weighted Mean Entropy	13.4178
			694	Q	0.0589144	2.4754	98.9305	4.19	0.246851	414.519
			648	R	0.125088	5.25581	97.861	122.01	15.262	11940
			625	T	0.225099	9.45794	94.6524	14.86	3.34497	1406.53
			668	S	0.255686	10.7431	93.5829	11.94	3.0529	1117.38
			699	V	0.364662	15.3219	91.4439	3.92	1.42948	358.46
			646	W	0.479893	20.1636	82.8877	48.29	23.174	4002.65
			696	I	0.497571	20.9063	86.631	37.03	18.4251	3207.95
			650	E	0.760187	31.9406	64.7059	9.64	7.3282	623.765
			671	E	0.817431	34.3459	53.4759	9.27	7.57759	495.722
			627	F	0.834545	35.0649	59.3583	25.93	21.6397	1539.16
			673	Q	1.00674	42.3002	37.4332	5.35	5.38608	200.267
			626	I	1.0265	43.1304	70.0535	8.04	8.25309	563.23
			667	L	1.12085	47.0947	37.4332	21.1	23.65	789.84
								Total Surface Area (Å2)	441.6

## Sheet: Figure 5e
								Buried Surface Area (Å2)	Buried Surface Area (Å2)
	2A12		Residue #	1b09 AA	Seq. Entropy	Seq. Entropy_scaled	% Seq. Conservation	Heavy Chain Contrribution	Light Chain Contribution	Weighted Scaled Entropy	Weighted Scaled Conservation
			542	T	1.35814	57.0647	59.893	49.85	57.8	6143.02	6447.49
			545	P	0.0662883	2.78522	98.9305	18.54	45.29	177.781	6314.73
			635	G	0	0	100	56.62	0	0	5662
			424	R	0.207807	8.7314	94.6524	43.45	0	379.379	4112.65		Weighted Mean Seq Cons	64.2819
			543	R	0.117714	4.94599	97.861	0	41.6	205.753	4071.02
			549	W	0.0589144	2.4754	98.9305	40.65	0	100.625	4021.52		Weighted Mean Entropy	38.1957
			525	P	0.0331584	1.39321	99.4652	39.52	0	55.0596	3930.87
			514	V	0.0662883	2.78522	98.9305	36.32	0	101.159	3593.16
			523	G	0.0331584	1.39321	99.4652	32.45	0	45.2097	3227.65
			540	N	1.47968	62.1714	56.1497	53.26	0	3311.25	2990.53
			546	Q	2.30932	97.0301	21.3904	53.72	67.16	11729	2585.67
			634	G	0.273511	11.4921	93.5829	6.52	20.08	305.689	2489.3
			527	Y	0.192008	8.06756	95.7219	17.63	0	142.231	1687.58
			516	V	0.361422	15.1858	89.8396	18.09	0	274.711	1625.2
			636	V	1.25631	52.7863	54.0107	0	27.11	1431.04	1464.23
			510	T	0.0331584	1.39321	99.4652	12.47	0	17.3733	1240.33
			524	A	1.85962	78.1355	20.3209	54.66	0	4270.89	1110.74
			519	T	0.0331584	1.39321	99.4652	9.62	0	13.4027	956.856
			515	V	0.155716	6.54271	96.7914	9.57	0	62.6137	926.294
			538	I	0.963138	40.468	20.8556	43.18	0	1747.41	900.545
			547	G	0.0920158	3.86621	98.3957	7.17	0	27.7207	705.497
			637	E	0.0662883	2.78522	98.9305	3.85	0	10.7231	380.882
			548	N	1.74897	73.486	13.9037	27.2	0	1998.82	378.182
			541	N	0.628191	26.3946	14.9733	16.28	0	429.704	243.765
			517	G	0	0	100	2.05	0	0	205
			522	F	1.9127	80.3657	3.74332	44.67	0	3589.94	167.214
			544	P	0.0331584	1.39321	99.4652	0	1.11	1.54646	110.406
								Buried Surface Area (Å2)	Buried Surface Area (Å2)
	AR3A		Residue #	1b09 AA	Seq. Entropy	Seq. Entropy_scaled	% Seq. Conservation	Heavy Chain Contrribution	Light Chain Contribution	Weighted Scaled Entropy	Weighted Scaled Conservation
			442	F	0.683316	28.7108	82.8877	107.84	0	3096.17	8938.61
			443	Y	0.24721	10.387	95.1872	75.54	0	784.633	7190.44
			529	W	0.278006	11.6809	93.5829	58.6	0	684.503	5483.96
			427	L	0	0	100	47.7	0	0	4770		Weighted Mean Seq Cons	70.9449
			531	E	1.06733	44.8459	70.5882	61.43	0	2754.88	4336.24
			439	A	0.301936	12.6864	93.5829	43.42	0	550.842	4063.37		Weighted Mean Entropy	27.015
			421	H	0.0589144	2.4754	98.9305	39.91	0	98.7931	3948.32
			429	C	0	0	100	36.42	0	0	3642
			430	N	0.367518	15.4419	92.5134	20.27	18.33	596.059	3571.02
			431	D	0.281119	11.8117	93.0481	28.23	8.82	437.625	3447.43
			432	S	0.192008	8.06756	95.7219	0	35.07	282.929	3356.97
			436	G	0.0331584	1.39321	99.4652	29.73	0	41.4201	2957.1
			438	L	1.12407	47.2297	37.9679	64.3	0	3036.87	2441.34
			434	H	1.38586	58.2294	9.62567	44.78	119.14	9544.96	1577.84
			445	H	1.5954	67.0336	52.9412	24.8	0	1662.43	1312.94
			428	N	0.102967	4.32633	97.861	5.4	0	23.3622	528.449
			433	L	0.273511	11.4921	93.5829	131.62	4.66	53.553	436.096
			435	T	0.0662883	2.78522	98.9305	86.85	0	2.64596	93.984
			441	L	0.0331584	1.39321	99.4652	24.22	0	0.236846	16.9091
								Buried Surface Area (Å2)	Buried Surface Area (Å2)
	mAb E1		Residue #	1b09 AA	Seq. Entropy	Seq. Entropy_scaled	% Seq. Conservation	Heavy Chain Contrribution	Light Chain Contribution	Weighted Scaled Entropy	Weighted Scaled Conservation
			545	P	0.0662883	2.78522	98.9305	25.03	47.79	202.82	7204.12
			634	G	0.273511	11.4921	93.5829	0.73	45.65	533.002	4340.37
			474	Y	1.53782	64.6144	58.8235	0	65.8	4251.63	3870.59
			542	T	1.35814	57.0647	59.893	34.22	29.79	3652.71	3833.75		Weighted Mean Seq Cons	59.8622
			543	R	0.117714	4.94599	97.861	0	39.08	193.289	3824.41
			525	P	0.0331584	1.39321	99.4652	37.02	0	51.5766	3682.2		Weighted Mean Entropy	42.1874
			546	Q	2.30932	97.0301	21.3904	71.01	83.08	14951.4	3296.04
			549	W	0.0589144	2.4754	98.9305	32.98	0	81.6386	3262.73
			683	P	0.114931	4.82904	97.861	0	32.51	156.992	3181.46
			635	G	0	0	100	29.42	0.12	0	2954
			514	V	0.0662883	2.78522	98.9305	29.42	0	81.9413	2910.53
			523	G	0.0331584	1.39321	99.4652	28.99	0	40.3892	2883.5
			540	N	1.47968	62.1714	56.1497	38.84	0	2414.74	2180.86
			636	V	1.25631	52.7863	54.0107	28.96	10.38	2076.61	2124.78
			424	R	0.207807	8.7314	94.6524	17.09	0	149.22	1617.61
			519	T	0.0331584	1.39321	99.4652	15.82	0	22.0406	1573.54
			516	V	0.361422	15.1858	89.8396	16.94	0	257.247	1521.88
			684	A	0.0331584	1.39321	99.4652	0	14.09	19.6303	1401.47
			538	I	0.963138	40.468	20.8556	65.97	0	2669.67	1375.84
			510	T	0.0331584	1.39321	99.4652	12.33	0	17.1783	1226.41
			517	G	0	0	100	11.36	0	0	1136
			548	N	1.74897	73.486	13.9037	75.41	0	5541.58	1048.48
			515	V	0.155716	6.54271	96.7914	8.96	0	58.6226	867.251
			567	P	0.150758	6.33438	97.3262	0	8.37	53.0187	814.62
			544	P	0.0331584	1.39321	99.4652	0	7.61	10.6023	756.93
			596	K	0.743028	31.2197	65.7754	0	10.39	324.372	683.406
			524	A	1.85962	78.1355	20.3209	30.09	0	2351.1	611.455
			547	G	0.0920158	3.86621	98.3957	4.38	0	16.934	430.973
			522	F	1.9127	80.3657	3.74332	62.79	0	5046.16	235.043
			682	L	0.898388	37.7474	44.385	0	4.91	185.34	217.93
			661	E	0.753941	31.6782	75.4011	0	2.32	73.4934	174.93
			541	N	0.628191	26.3946	14.9733	6.34	0	167.342	94.9305
			595	T	2.0542	86.3109	18.7166	0	4.91	423.786	91.8984
			493	Q	0.616707	25.9121	8.55615	0	2.67	69.1852	22.8449
			539	L	0.196444	8.25395	96.2567	0.17	0	1.40317	16.3636
			520	D	0.102967	4.32633	97.861	0.12	0	0.51916	11.7433
								Buried Surface Area (Å2)	Buried Surface Area (Å2)
	HC11		Residue #	1b09 AA	Seq. Entropy	Seq. Entropy_scaled	% Seq. Conservation	Heavy Chain Contrribution	Light Chain Contribution	Weighted Scaled Entropy	Weighted Scaled Conservation
			442	F	0.683316	28.7108	82.8877	125.52	0	3603.78	10404.1
			529	W	0.278006	11.6809	93.5829	68.16	0	796.173	6378.61
			421	H	0.0589144	2.4754	98.9305	63.37	0	156.866	6269.22
			443	Y	0.24721	10.387	95.1872	62.64	0	650.641	5962.52		Weighted Mean Seq Cons	71.5621
			531	E	1.06733	44.8459	70.5882	69.87	0	3133.38	4932
			427	L	0	0	100	48.54	0	0	4854		Weighted Mean Entropy	26.0727
			431	D	0.281119	11.8117	93.0481	29.65	7.4	437.625	3447.43
			429	C	0	0	100	33.76	0	0	3376
			439	A	0.301936	12.6864	93.5829	32.7	0	414.844	3060.16
			432	S	0.192008	8.06756	95.7219	0	30.32	244.608	2902.29
			438	L	1.12407	47.2297	37.9679	64.35	0	3039.23	2443.24
			436	G	0.0331584	1.39321	99.4652	19.06	2.8	30.4556	2174.31
			433	L	0.273511	11.4921	93.5829	0	23.08	265.237	2159.89
			434	H	1.38586	58.2294	9.62567	17.5	146.42	9544.96	1577.84
			430	N	0.367518	15.4419	92.5134	6.56	2.53	140.367	840.947
			435	T	0.0662883	2.78522	98.9305	0	8.19	22.811	810.241
			428	N	0.102967	4.32633	97.861	4.9	0	21.199	479.519
			441	L	0.0331584	1.39321	99.4652	2.73	0	3.80346	271.54
			445	H	1.5954	67.0336	52.9412	4.36	0	292.266	230.824
								Buried Surface Area (Å2)	Buried Surface Area (Å2)
	RM02_01		Residue #	1b09 AA	Seq. Entropy	Seq. Entropy_scaled	% Seq. Conservation	Heavy Chain Contrribution	Light Chain Contribution	Weighted Scaled Entropy	Weighted Scaled Conservation
			443	Y	0.24721	10.387	95.1872	55.61	86.23	1473.29	13501.3
			442	F	0.683316	28.7108	82.8877	128.15	0	3679.28	10622.1
			421	H	0.0589144	2.4754	98.9305	107.02	0	264.917	10587.5
			529	W	0.278006	11.6809	93.5829	57.32	0	669.551	5364.17		Weighted Mean Seq Cons	82.7397
			439	A	0.301936	12.6864	93.5829	39.01	0	494.895	3650.67
			427	L	0	0	100	33.93	0	0	3393		Weighted Mean Entropy	23.0615
			613	Y	0.0589144	2.4754	98.9305	32.01	0	79.2374	3166.76
			441	L	0.0331584	1.39321	99.4652	21.87	0	30.4695	2175.3
			444	T	1.97622	83.0346	29.4118	44.5	18.01	5190.49	1838.53
			445	H	1.5954	67.0336	52.9412	27.33	5.3	2187.31	1727.47
			438	L	1.12407	47.2297	37.9679	34.91	0	1648.79	1325.46
			531	E	1.06733	44.8459	70.5882	14.5	0	650.266	1023.53
			422	I	0.526887	22.1381	85.0267	8.2	0	181.533	697.219
			436	G	0.0331584	1.39321	99.4652	4.18	0	5.82362	415.765
			425	T	0.0589144	2.4754	98.9305	1.1	0	2.72294	108.824
			440	A	1.15508	48.5326	30.4813	2.21	0	107.257	67.3636
			505	P	0.0331584	1.39321	99.4652	0.67	0	0.933451	66.6417
			504	G	0.0331584	1.39321	99.4652	0.34	0	0.473691	33.8182
			423	N	0	0	100	0.33	0	0	33
								Buried Surface Area (Å2)	Buried Surface Area (Å2)
	RM11_43		Residue #	1b09 AA	Seq. Entropy	Seq. Entropy_scaled	% Seq. Conservation	Heavy Chain Contrribution	Light Chain Contribution	Weighted Scaled Entropy	Weighted Scaled Conservation
			443	Y	0.24721	10.387	95.1872	45.78	96.06	1473.29	13501.3
			421	H	0.0589144	2.4754	98.9305	119.29	0	295.29	11801.4
			442	F	0.683316	28.7108	82.8877	135.31	1.11	3916.72	11307.5
			529	W	0.278006	11.6809	93.5829	62.18	0	726.321	5818.98		Weighted Mean Seq Cons	85.9935
			613	Y	0.0589144	2.4754	98.9305	57.32	0	141.89	5670.7
			427	L	0	0	100	51.58	0	0	5158		Weighted Mean Entropy	18.4884
			422	I	0.526887	22.1381	85.0267	43.06	0	953.268	3661.25
			439	A	0.301936	12.6864	93.5829	37.34	0	473.709	3494.39
			612	P	0.274665	11.5406	94.1176	35.27	0	407.035	3319.53
			441	L	0.0331584	1.39321	99.4652	22.9	0	31.9045	2277.75
			438	L	1.12407	47.2297	37.9679	54.36	0	2567.41	2063.94
			445	H	1.5954	67.0336	52.9412	26.41	2.5	1937.94	1530.53
			531	E	1.06733	44.8459	70.5882	17.83	0	799.603	1258.59
			515	V	0.155716	6.54271	96.7914	11.21	0	73.3437	1085.03
			444	T	1.97622	83.0346	29.4118	19.41	9.32	2385.58	845
			425	T	0.0589144	2.4754	98.9305	8.3	0	20.5458	821.123
			507	Y	0.102967	4.32633	97.861	8.29	0	35.8653	811.267
			429	C	0	0	100	8.05	0	0	805
			505	P	0.0331584	1.39321	99.4652	5.86	0	8.16421	582.866
			436	G	0.0331584	1.39321	99.4652	4.35	0	6.06046	432.674
			615	L	0.0589144	2.4754	98.9305	3.69	0	9.13421	365.053
			616	W	0	0	100	3.09	0	0	309
			440	A	1.15508	48.5326	30.4813	7.79	0	378.069	237.449
			423	N	0	0	100	1.5	0	0	150
			504	G	0.0331584	1.39321	99.4652	1	0	1.39321	99.4652
								Buried Surface Area (Å2)	Buried Surface Area (Å2)
	AR4A		Residue #	1b09 AA	Seq. Entropy	Seq. Entropy_scaled	% Seq. Conservation	Heavy Chain Contrribution	Light Chain Contribution	Weighted Scaled Entropy	Weighted Scaled Conservation
			648	R	0.125088	5.25581	97.861	122.08	22.85	14183	761.725
			695	N	0.0331584	1.39321	99.4652	51.49	0	5121.47	71.7364
			696	I	0.497571	20.9063	86.631	51.51	0	4462.36	1076.89
			646	W	0.479893	20.1636	82.8877	52.93	0	4387.25	1067.26		Weighted Mean Seq Cons	84.8399
			698	D	0	0	100	29.11	0	2911	0
			697	V	0	0	100	23.37	0	2337	0		Weighted Mean Entropy	15.7702
			627	F	0.834545	35.0649	59.3583	31.93	0	1895.31	1119.62
			668	S	0.255686	10.7431	93.5829	16.89	0	1580.61	181.451
			625	T	0.225099	9.45794	94.6524	16.34	0	1546.62	154.543
			667	L	1.12085	47.0947	37.4332	36.23	0	1356.2	1706.24
			626	I	1.0265	43.1304	70.0535	19.2	0	1345.03	828.104
			649	G	0.0331584	1.39321	99.4652	7.54	0	749.968	10.5048
			650	E	0.760187	31.9406	64.7059	10.49	0	678.765	335.057
			699	V	0.364662	15.3219	91.4439	7.37	0	673.941	112.923
			671	E	0.817431	34.3459	53.4759	11.34	0	606.417	389.482
			673	Q	1.00674	42.3002	37.4332	13.14	0	491.872	555.824
			647	T	0.0331584	1.39321	99.4652	2.71	0	269.551	3.7756
			676	P	0.0331584	1.39321	99.4652	2.18	0	216.834	3.0372
			652	C	0.0331584	1.39321	99.4652	2.01	0	199.925	2.80035
			694	Q	0.0589144	2.4754	98.9305	0.87	0	86.0695	2.15359
								Buried Surface Area (Å2)	Buried Surface Area (Å2)
	U1		Residue #	1b09 AA	Seq. Entropy	Seq. Entropy_scaled	% Seq. Conservation	Heavy Chain Contrribution	Light Chain Contribution	Weighted Scaled Entropy	Weighted Scaled Conservation
			529	W	0.278006	11.6809	93.5829	65.45	0	764.517	6125
			531	E	1.06733	44.8459	70.5882	75.89	0	3403.36	5356.94
			427	L	0	0	100	39.88	0	0	3988
			442	F	0.683316	28.7108	82.8877	43.35	0	1244.61	3593.18		Weighted Mean Seq Cons	70.4316
			429	C	0	0	100	32.07	0	0	3207
			443	Y	0.24721	10.387	95.1872	27.59	0	286.577	2626.21		Weighted Mean Entropy	29.805
			430	N	0.367518	15.4419	92.5134	26.15	0	403.807	2419.22
			439	A	0.301936	12.6864	93.5829	20.11	0	255.123	1881.95
			428	N	0.102967	4.32633	97.861	16.98	0	73.4611	1661.68
			438	L	1.12407	47.2297	37.9679	37.84	0	1787.17	1436.71
			431	D	0.281119	11.8117	93.0481	12.34	0	145.757	1148.21
			445	H	1.5954	67.0336	52.9412	16.1	0	1079.24	852.353
			421	H	0.0589144	2.4754	98.9305	7.94	0	19.6546	785.508
			434	H	1.38586	58.2294	9.62567	79.12	0	4607.11	761.583
			436	G	0.0331584	1.39321	99.4652	6.52	0	9.08373	648.513
			500	S	2.01934	84.8464	27.2727	17.14	0	1454.27	467.455
			528	T	1.32534	55.6864	51.8717	7.12	0	396.487	369.326
			432	S	0.192008	8.06756	95.7219	3.31	0	26.7036	316.84
			532	N	0.117714	4.94599	97.861	1.73	0	8.55656	169.299
			557	S	1.1788	49.5292	57.2193	1.46	0	72.3127	83.5401
								Buried Surface Area (Å2)	Buried Surface Area (Å2)
	HEPC46		Residue #	1b09 AA	Seq. Entropy	Seq. Entropy_scaled	% Seq. Conservation	Heavy Chain Contrribution	Light Chain Contribution	Weighted Scaled Entropy	Weighted Scaled Conservation
			545	P	0.0662883	2.78522	98.9305	60.91	1.68	174.327	6192.06
			474	Y	1.53782	64.6144	58.8235	54.83	25.96	5220.2	4752.35
			542	T	1.35814	57.0647	59.893	72.24	0	4122.36	4326.67
			543	R	0.117714	4.94599	97.861	36.48	0	180.43	3569.97		Weighted Mean Seq Cons	54.3856
			546	Q	2.30932	97.0301	21.3904	141.07	13.02	14951.4	3296.04
			596	K	0.743028	31.2197	65.7754	3.84	44.91	1521.96	3206.55		Weighted Mean Entropy	51.9972
			634	G	0.273511	11.4921	93.5829	31.8	0	365.447	2975.94
			540	N	1.47968	62.1714	56.1497	47.04	0	2924.54	2641.28
			514	V	0.0662883	2.78522	98.9305	20.08	0	55.9273	1986.52
			636	V	1.25631	52.7863	54.0107	33.32	0	1758.84	1799.64
			510	T	0.0331584	1.39321	99.4652	17.9	0	24.9385	1780.43
			549	W	0.0589144	2.4754	98.9305	17.51	0	43.3442	1732.27
			473	T	1.83321	77.0258	34.2246	0	33.72	2597.31	1154.05
			471	P	1.50359	63.176	59.893	0	18.4	1162.44	1102.03
			548	N	1.74897	73.486	13.9037	77.35	0	5684.15	1075.45
			472	I	0.899996	37.8149	37.4332	0	25.51	964.659	954.92
			547	G	0.0920158	3.86621	98.3957	6.84	0	26.4449	673.027
			567	P	0.150758	6.33438	97.3262	6.03	0	38.1963	586.877
			544	P	0.0331584	1.39321	99.4652	5.88	0	8.19207	584.856
			538	I	0.963138	40.468	20.8556	25.18	0	1018.98	525.144
			638	H	0.0589144	2.4754	98.9305	2.5	0	6.18849	247.326
			516	V	0.361422	15.1858	89.8396	0.84	0	12.7561	75.4652
			595	T	2.0542	86.3109	18.7166	3.81	0	328.844	71.3102
			541	N	0.628191	26.3946	14.9733	4.04	0	106.634	60.492
			496	T	1.22589	51.508	8.55615	1.84	0	94.7748	15.7433
								Buried Surface Area (Å2)	Buried Surface Area (Å2)
	HEPC74		Residue #	1b09 AA	Seq. Entropy	Seq. Entropy_scaled	% Seq. Conservation	Heavy Chain Contrribution	Light Chain Contribution	Weighted Scaled Entropy	Weighted Scaled Conservation
			427	L	0	0	100	44.86	0	0	4486
			429	C	0	0	100	27.7	0	0	2770
			616	W	0	0	100	2.97	0	0	297
			448	N	0.0331584	1.39321	99.4652	50.99	0	71.0398	5071.73		Weighted Mean Seq Cons	70.1473
			436	G	0.0331584	1.39321	99.4652	42.42	0	59.1	4219.32
			435	T	0.0662883	2.78522	98.9305	38.5	0	107.231	3808.82		Weighted Mean Entropy	28.7435
			428	N	0.102967	4.32633	97.861	0.16	0	0.692213	15.6578
			432	S	0.192008	8.06756	95.7219	9.77	24.21	274.136	3252.63
			443	Y	0.24721	10.387	95.1872	56.36	0	585.411	5364.75
			529	W	0.278006	11.6809	93.5829	45.12	0	527.044	4222.46
			431	D	0.281119	11.8117	93.0481	33.25	0	392.74	3093.85
			439	A	0.301936	12.6864	93.5829	30.72	0	389.725	2874.87
			437	F	0.330507	13.8868	91.4439	10.95	0	152.061	1001.31
			430	N	0.367518	15.4419	92.5134	8.16	3.54	180.671	1082.41
			447	F	0.457319	19.2151	90.3743	41.75	0	802.229	3773.13
			442	F	0.683316	28.7108	82.8877	66.17	0	1899.79	5484.68
			531	E	1.06733	44.8459	70.5882	31.92	0	1431.48	2253.18
			438	L	1.12407	47.2297	37.9679	64.62	0	3051.99	2453.49
			440	A	1.15508	48.5326	30.4813	19.23	0	933.282	586.155
			446	K	1.2564	52.7901	54.0107	49.48	0	2612.06	2672.45
			434	H	1.38586	58.2294	9.62567	110.09	26.48	7952.39	1314.58
			445	H	1.5954	67.0336	52.9412	70.64	0	4735.25	3739.76
								Buried Surface Area (Å2)	Buried Surface Area (Å2)
	1382		Residue #	1b09 AA	Seq. Entropy	Seq. Entropy_scaled	% Seq. Conservation	Heavy Chain Contrribution	Light Chain Contribution	Weighted Scaled Entropy	Weighted Scaled Conservation
			442	F	0.683316	28.7108	82.8877	120.71	20.74	4061.14	11724.5
			421	H	0.0589144	2.4754	98.9305	110.1	0	272.541	10892.2
			443	Y	0.24721	10.387	95.1872	23.56	76.07	1034.86	9483.5
			529	W	0.278006	11.6809	93.5829	74.15	0	866.142	6939.17		Weighted Mean Seq Cons	83.5267
			531	E	1.06733	44.8459	70.5882	83.28	0	3734.77	5878.59
			613	Y	0.0589144	2.4754	98.9305	58.25	0	144.192	5762.7		Weighted Mean Entropy	21.1804
			427	L	0	0	100	51.69	0	0	5169
			439	A	0.301936	12.6864	93.5829	0	44.69	566.954	4182.22
			612	P	0.274665	11.5406	94.1176	29.86	0	344.601	2810.35
			429	C	0	0	100	24.29	0	0	2429
			441	L	0.0331584	1.39321	99.4652	24.22	0	33.7435	2409.05
			438	L	1.12407	47.2297	37.9679	41.23	19.72	2878.65	2314.14
			444	T	1.97622	83.0346	29.4118	45.81	0	3803.81	1347.35
			515	V	0.155716	6.54271	96.7914	11.04	0	72.2315	1068.58
			445	H	1.5954	67.0336	52.9412	0	19.82	1328.61	1049.29
			616	W	0	0	100	8.32	0	0	832
			507	Y	0.102967	4.32633	97.861	8.42	0	36.4277	823.989
			428	N	0.102967	4.32633	97.861	7.59	0	32.8368	742.765
			436	G	0.0331584	1.39321	99.4652	0	6.86	9.55742	682.332
			425	T	0.0589144	2.4754	98.9305	6.42	0	15.892	635.134
			505	P	0.0331584	1.39321	99.4652	6.02	0	8.38712	598.781
			440	A	1.15508	48.5326	30.4813	14.68	0	712.458	447.465
			615	L	0.0589144	2.4754	98.9305	3.68	0	9.10946	364.064
			422	I	0.526887	22.1381	85.0267	2.5	0	55.3453	212.567
			504	G	0.0331584	1.39321	99.4652	1.84	0	2.56351	183.016
			426	A	0.184479	7.75123	96.2567	0.12	0	0.930148	11.5508
			528	T	1.32534	55.6864	51.8717	0.12	0	6.68237	6.2246
								Buried Surface Area (Å2)	Buried Surface Area (Å2)
	AR3B		Residue #	1b09 AA	Seq. Entropy	Seq. Entropy_scaled	% Seq. Conservation	Heavy Chain Contrribution	Light Chain Contribution	Weighted Scaled Entropy	Weighted Scaled Conservation
			442	F	0.683316	28.7108	82.8877	134.78	0	3869.64	11171.6
			443	Y	0.24721	10.387	95.1872	83.82	0	870.637	7978.59
			421	H	0.0589144	2.4754	98.9305	71.67	0	177.412	7090.35
			529	W	0.278006	11.6809	93.5829	73.09	0	853.76	6839.97		Weighted Mean Seq Cons	76.4614
			427	L	0	0	100	50.39	0	0	5039
			531	E	1.06733	44.8459	70.5882	68.1	0	3054.01	4807.06		Weighted Mean Entropy	23.5018
			439	A	0.301936	12.6864	93.5829	41.82	0	530.544	3913.64
			429	C	0	0	100	36.18	0	0	3618
			431	D	0.281119	11.8117	93.0481	34.65	0	409.276	3224.12
			436	G	0.0331584	1.39321	99.4652	27.81	0	38.7452	2766.13
			438	L	1.12407	47.2297	37.9679	62.44	0	2949.03	2370.72
			430	N	0.367518	15.4419	92.5134	12.05	5.6	272.55	1632.86
			435	T	0.0662883	2.78522	98.9305	14.57	0	40.5807	1441.42
			434	H	1.38586	58.2294	9.62567	81	29.37	6426.78	1062.39
			428	N	0.102967	4.32633	97.861	9.22	0	39.8888	902.278
			441	L	0.0331584	1.39321	99.4652	8.64	0	12.0373	859.38
			445	H	1.5954	67.0336	52.9412	10.11	0	677.709	535.235
			432	S	0.192008	8.06756	95.7219	0.34	3.68	32.4316	384.802
			425	T	0.0589144	2.4754	98.9305	1.6	0	3.96063	158.289
			505	P	0.0331584	1.39321	99.4652	0.67	0	0.933451	66.6417
			422	I	0.526887	22.1381	85.0267	0.58	0	12.8401	49.3155
			613	Y	0.0589144	2.4754	98.9305	0.48	0	1.18819	47.4866
			504	G	0.0331584	1.39321	99.4652	0.17	0	0.236846	16.9091
			528	T	1.32534	55.6864	51.8717	0.12	0	6.68237	6.2246
								Buried Surface Area (Å2)	Buried Surface Area (Å2)
	AR3C		Residue #	1b09 AA	Seq. Entropy	Seq. Entropy_scaled	% Seq. Conservation	Heavy Chain Contrribution	Light Chain Contribution	Weighted Scaled Entropy	Weighted Scaled Conservation
			442	F	0.683316	28.7108	82.8877	116.62	0	3348.25	9666.36
			443	Y	0.24721	10.387	95.1872	86.65	0	900.033	8247.97
			421	H	0.0589144	2.4754	98.9305	70.72	0	175.06	6996.36
			529	W	0.278006	11.6809	93.5829	62.61	0	731.344	5859.22		Weighted Mean Seq Cons	73.0587
			427	L	0	0	100	51.9	0	0	5190
			439	A	0.301936	12.6864	93.5829	49.26	0	624.93	4609.89		Weighted Mean Entropy	25.2131
			429	C	0	0	100	35.54	0	0	3554
			436	G	0.0331584	1.39321	99.4652	33.88	0	47.2019	3369.88
			431	D	0.281119	11.8117	93.0481	30.21	2.09	381.519	3005.45
			531	E	1.06733	44.8459	70.5882	41.33	0	1853.48	2917.41
			438	L	1.12407	47.2297	37.9679	66.13	0	3123.3	2510.82
			434	H	1.38586	58.2294	9.62567	31.7	109.68	8232.47	1360.88
			445	H	1.5954	67.0336	52.9412	23.88	0	1600.76	1264.24
			430	N	0.367518	15.4419	92.5134	13.02	0	201.054	1204.52
			432	S	0.192008	8.06756	95.7219	0	8.77	70.7525	839.481
			441	L	0.0331584	1.39321	99.4652	8.25	0	11.494	820.588
			435	T	0.0662883	2.78522	98.9305	1.97	0	5.48689	194.893
			425	T	0.0589144	2.4754	98.9305	1.59	0	3.93588	157.299
			613	Y	0.0589144	2.4754	98.9305	1.45	0	3.58932	143.449
			428	N	0.102967	4.32633	97.861	1.16	0	5.01854	113.519
			422	I	0.526887	22.1381	85.0267	0.82	0	18.1533	69.7219
			423	N	0	0	100	0.44	0	0	44
			444	T	1.97622	83.0346	29.4118	1.47	0	122.061	43.2353
								Buried Surface Area (Å2)	Buried Surface Area (Å2)
	AR3D		Residue #	1b09 AA	Seq. Entropy	Seq. Entropy_scaled	% Seq. Conservation	Heavy Chain Contrribution	Light Chain Contribution	Weighted Scaled Entropy	Weighted Scaled Conservation
			442	F	0.683316	28.7108	82.8877	127.49	0	3660.34	10567.4
			427	L	0	0	100	51.23	0	0	5123
			443	Y	0.24721	10.387	95.1872	50.02	0	519.557	4761.26
			531	E	1.06733	44.8459	70.5882	61.98	0	2779.55	4375.06		Weighted Mean Seq Cons	77.7578
			529	W	0.278006	11.6809	93.5829	44.78	0	523.072	4190.64
			439	A	0.301936	12.6864	93.5829	42.65	0	541.074	3991.31		Weighted Mean Entropy	23.8155
			429	C	0	0	100	37.5	0	0	3750
			421	H	0.0589144	2.4754	98.9305	37.39	0	92.5551	3699.01
			431	D	0.281119	11.8117	93.0481	34.56	0	408.213	3215.74
			436	G	0.0331584	1.39321	99.4652	28.48	0	39.6786	2832.77
			438	L	1.12407	47.2297	37.9679	62.32	0	2943.36	2366.16
			430	N	0.367518	15.4419	92.5134	18.54	0	286.294	1715.2
			428	N	0.102967	4.32633	97.861	13.7	0	59.2707	1340.7
			445	H	1.5954	67.0336	52.9412	17.23	0	1154.99	912.176
			434	H	1.38586	58.2294	9.62567	61.51	0	3581.69	592.075
			441	L	0.0331584	1.39321	99.4652	4.75	0	6.61775	472.46
			435	T	0.0662883	2.78522	98.9305	1.57	0	4.3728	155.321
			425	T	0.0589144	2.4754	98.9305	1.1	0	2.72294	108.824
			432	S	0.192008	8.06756	95.7219	0.5	0	4.03378	47.861
			422	I	0.526887	22.1381	85.0267	0.49	0	10.8477	41.6631
								Buried Surface Area (Å2)	Buried Surface Area (Å2)
	AR3X		Residue #	1b09 AA	Seq. Entropy	Seq. Entropy_scaled	% Seq. Conservation	Heavy Chain Contrribution	Light Chain Contribution	Weighted Scaled Entropy	Weighted Scaled Conservation
			442	F	0.683316	28.7108	82.8877	140.98	0	4047.64	11685.5
			421	H	0.0589144	2.4754	98.9305	105.22	0	260.461	10409.5
			443	Y	0.24721	10.387	95.1872	94.45	0	981.051	8990.43
			427	L	0	0	100	49.88	0	0	4988		Weighted Mean Seq Cons	71.3504
			439	A	0.301936	12.6864	93.5829	51.56	0	654.109	4825.13
			531	E	1.06733	44.8459	70.5882	66.94	0	3001.99	4725.18		Weighted Mean Entropy	29.0975
			613	Y	0.0589144	2.4754	98.9305	45.62	0	112.928	4513.21
			445	H	1.5954	67.0336	52.9412	77.77	0	5213.2	4117.24
			436	G	0.0331584	1.39321	99.4652	38.27	0	53.3181	3806.53
			529	W	0.278006	11.6809	93.5829	39.96	0	466.77	3739.57
			429	C	0	0	100	35.35	0	0	3535
			431	D	0.281119	11.8117	93.0481	34.78	0	410.812	3236.21
			438	L	1.12407	47.2297	37.9679	65.8	0	3107.72	2498.29
			441	L	0.0331584	1.39321	99.4652	22.88	0	31.8766	2275.76
			444	T	1.97622	83.0346	29.4118	69.75	0	5791.66	2051.47
			432	S	0.192008	8.06756	95.7219	14.02	6.02	161.674	1918.27
			434	H	1.38586	58.2294	9.62567	120.12	40.2	9335.33	1543.19
			448	N	0.0331584	1.39321	99.4652	14	0	19.5049	1392.51
			430	N	0.367518	15.4419	92.5134	11.66	0	180.053	1078.71
			616	W	0	0	100	9.24	0	0	924
			612	P	0.274665	11.5406	94.1176	8.92	0	102.942	839.529
			615	L	0.0589144	2.4754	98.9305	8.04	0	19.9022	795.401
			435	T	0.0662883	2.78522	98.9305	7.45	0	20.7499	737.032
			446	K	1.2564	52.7901	54.0107	12.74	0	672.546	688.096
			422	I	0.526887	22.1381	85.0267	7.12	0	157.623	605.39
			440	A	1.15508	48.5326	30.4813	15.06	0	730.901	459.048
			428	N	0.102967	4.32633	97.861	4.53	0	19.5983	443.31
			425	T	0.0589144	2.4754	98.9305	2.17	0	5.37161	214.679
			505	P	0.0331584	1.39321	99.4652	1.67	0	2.32666	166.107

## Sheet: Figure 6d,e
	N448			Buried Surface Area by Glycan (Å2)	Buried Surface Area by Glycan (Å2)	Buried Surface Area by Glycan (Å2)		Total Buried Residue Area (Å2)
		HEPC74 Heavy Chain	Residue	NAG1	NAG2	BMA1
			GLY 26	0	24.33	31.9		56.23
			SER 25	3.43	18.5	12.99		34.92
			GLN 1	14.15	16.87	0		31.02
			ILE 30	0	0	30.71		30.71
			GLN 3	20.72	5.3	0		26.02
			GLY 27	0	0	14.44		14.44
			SER 76	0	0	9.64		9.64
			THR 24	0	0	4.79		4.79
			TYR 29	0	0	4.29		4.29
							Total Area Buried by Glycan	212.06
	N430			Buried Surface Area by Glycan (Å2)	Buried Surface Area by Glycan (Å2)			Total Buried Residue Area (Å2)
		HEPC74 Light Chain	Residue	NAG1	NAG2
			THR 56	7.24	27.01			34.25
			TYR 49	21.62	0			21.62
			SER 53	17.57	0			17.57
			LYS 50	12.39	0			12.39
			LEU 54	6.01	5.19			11.2
			GLY 57	0	0.14			0.14
							Total Area Buried by Glycan	97.17
	N695			Buried Surface Area by Glycan (Å2)				Total Buried Residue Area (Å2)
		AR4A Heavy Chain	Residue	NAG 1
			GLY 100B	27.47				27.47
			SER 100A	18.4				18.4
							Total Area Buried by Glycan (HC)	45.87
		AR4A Light Chain	Residue	NAG 1
			ASN 30	19.14				19.1
							Total Area Buried by Glycan (LC)	19.1
							Total Area Buried by Glycan	64.97
